# Supplementary material for: Titanium dioxide nanoparticles promote arrhythmias via a direct interaction with rat cardiac tissue
Source: Part Fibre Toxicol. 2014 Dec 9;11:63. doi: 10.1186/s12989-014-0063-3 (PMC4349471; doi:10.1186/s12989-014-0063-3)
Supplement: Supplementary file 1 — Supplementary Material. [file 12989_2014_63_MOESM1_ESM.zip]

Archive with 2 entries (2 files):
- Supplemental Figures.pdf
- Supplemental Material Section.pdf
